# Supplementary material for: A Multi-Omics Analysis Reveals Anti-Osteoporosis Mechanism of Four Components from Crude and Salt-Processed Achyranthes bidentata Blume in Ovariectomized Rats
Source: Molecules. 2022 Aug 6;27(15):5012. doi: 10.3390/molecules27155012 (PMC9370352; doi:10.3390/molecules27155012)
Supplement: Supplementary file 1 [file molecules-27-05012-s001.zip]

Archive with 1 entries (1 files):
- molecules-1752261-supplementary.pdf
